# Supplementary material for: Pasta Structure Affects Mastication, Bolus Properties, and Postprandial Glucose and Insulin Metabolism in Healthy Adults
Source: J Nutr. 2021 Oct 20;152(4):994–1005. doi: 10.1093/jn/nxab361 (PMC8971003; doi:10.1093/jn/nxab361)
Supplement: nxab361_Supplemental_File [file nxab361_supplemental_file.zip]

Archive with 2 entries (2 files):
- Online Supplementary Material_Figure_v2.docx
- Online Supplementary Material_Tables_v2.docx
